# Supplementary material for: Assessment of Treatment Response after Pressurized Intra-Peritoneal Aerosol Chemotherapy (PIPAC) for Appendiceal Peritoneal Metastases
Source: Cancers (Basel). 2022 Oct 12;14(20):4998. doi: 10.3390/cancers14204998 (PMC9599491; doi:10.3390/cancers14204998)
Supplement: Supplementary file 1 [file cancers-14-04998-s001.zip]

Archive with 1 entries (1 files):
- cancers-1882553-supplementary.pdf
